# Supplementary material for: Accessing ladder-shape azetidine-fused indoline pentacycles through intermolecular regiodivergent aza-Paternò–Büchi reactions
Source: Nat Commun. 2024 Feb 16;15:1431. doi: 10.1038/s41467-024-45687-0 (PMC10873392; doi:10.1038/s41467-024-45687-0)
Supplement: Supplementary file 4 — Supplementary Data 1 [file 41467_2024_45687_MOESM4_ESM.xlsx]

## Sheet: Sheet1
		Cartesian Coordinates of Optimized Structures
		1g	E(opt)= -1517.1166556 hartree
		O	2.26644	-0.568349	-0.000335
		O	2.20336	1.71802	0.000528
		N	0.274505	0.463627	-0.000778
		C	3.74305	-0.681081	0.000163
		C	-0.67658	1.50947	-0.000371
		C	-1.95532	0.906877	0.000112
		C	4.30704	-0.046598	-1.27233
		C	3.94915	-2.1953	-0.000474
		C	4.30609	-0.04779	1.27367
		C	1.66772	0.629226	-0.000166
		C	-0.400783	-0.752267	-0.000586
		C	-1.74912	-0.527492	-3e-05
		C	-3.10447	1.70677	0.000437
		C	-0.507402	2.8949	-0.000609
		C	-2.94457	3.08845	0.000259
		C	-1.66477	3.67117	-0.000252
		H	5.38151	-0.245721	-1.32905
		H	4.14798	1.03163	-1.27832
		H	3.83059	-0.48291	-2.15524
		H	5.01834	-2.42475	-4.6e-05
		H	3.49568	-2.64551	0.886938
		H	3.49655	-2.64468	-0.888748
		H	5.38058	-0.246653	1.33078
		H	3.82926	-0.485154	2.15586
		H	4.14671	1.03039	1.28065
		H	-4.08078	1.23727	0.000832
		H	0.479791	3.33481	-0.000905
		H	-1.57129	4.75302	-0.000373
		H	-3.82119	3.72935	0.000489
		C	-2.80304	-1.54447	0.000263
		O	-3.99753	-1.30832	0.000868
		O	-2.29573	-2.80486	-0.000305
		H	0.143529	-1.68086	-0.000876
		C	-3.2785	-3.85173	-0.000342
		H	-2.71513	-4.78495	-0.002037
		H	-3.91244	-3.78768	0.888246
		H	-3.91457	-3.78566	-0.887251
		2a	E(opt)= -1140.280281 hartree
		S	-0.21941	2.17866	-0.00323
		O	-0.318026	2.89175	-1.27491
		O	-0.314713	2.89612	1.26624
		O	3.31468	-0.420593	0.003412
		O	1.92338	-2.19993	-0.003206
		N	1.26797	1.26896	-0.003545
		C	-1.26102	0.718595	0.000364
		C	-0.437228	-0.4081	0.000829
		C	0.991225	0.011582	-0.000704
		C	-1.00862	-1.68069	0.00754
		C	-2.6408	0.632031	0.007437
		C	-2.40715	-1.80531	0.011316
		C	-3.20311	-0.64886	0.013836
		C	2.11526	-0.999759	-0.000355
		C	-3.04727	-3.17226	-0.014334
		C	4.43513	-1.32811	0.003457
		H	-0.373021	-2.5569	0.01121
		H	-3.26258	1.52074	0.011705
		H	-4.28462	-0.751641	0.023037
		H	-3.26719	-3.47675	-1.04463
		H	-2.38822	-3.92975	0.417883
		H	-3.99118	-3.18296	0.538118
		H	4.40901	-1.96375	0.892009
		H	4.41186	-1.96037	-0.88757
		H	5.31966	-0.693483	0.006104
		Int1	E(opt)= -2077.827926 hartree
		C	0.453085	-0.60286	1.7374
		N	1.80141	-0.962	1.57569
		C	1.48913	-0.951323	-1.49478
		C	0.320362	-1.60685	-1.15935
		C	1.14834	0.410594	-1.7768
		C	-0.260225	0.538792	-1.60728
		C	1.91802	1.53625	-2.12923
		C	1.26937	2.74471	-2.32068
		C	-0.12659	2.84879	-2.15961
		C	-0.913704	1.7497	-1.80562
		C	0.153707	0.780659	1.62061
		C	1.34363	1.54828	1.42065
		S	2.73455	0.440895	1.59309
		C	-1.094	1.46165	1.62007
		C	-1.13085	2.81983	1.36644
		C	0.07877	3.53896	1.12917
		C	1.3232	2.90433	1.17329
		O	3.358	0.604855	2.91321
		O	3.60386	0.49275	0.408053
		C	-2.44343	3.55709	1.29646
		N	-0.746234	-0.739071	-1.23536
		O	-2.91108	-0.169355	-0.970888
		C	-4.36637	-0.381833	-0.737434
		C	-4.91054	1.0422	-0.836092
		C	-4.93195	-1.2692	-1.84647
		C	-4.58129	-0.965358	0.657437
		C	-2.06629	-1.19259	-0.984036
		O	-2.30499	-2.369	-0.826622
		C	-0.570408	-1.62703	1.92323
		O	-1.76313	-1.37669	2.08516
		O	-0.083547	-2.88119	1.85687
		C	-1.07036	-3.92194	1.96625
		H	2.9905	1.43272	-2.22095
		H	1.84116	3.62769	-2.58756
		H	-0.610508	3.80837	-2.31416
		H	-1.98094	1.84113	-1.67029
		H	-1.99739	0.89329	1.79067
		H	0.026359	4.60475	0.927382
		H	2.24279	3.45466	1.0065
		H	-3.26561	2.9473	1.67874
		H	-2.6774	3.82939	0.259588
		H	-2.4109	4.48737	1.8734
		H	-4.44086	1.68389	-0.085959
		H	-5.99015	1.03906	-0.663723
		H	-4.71923	1.46324	-1.82761
		H	-4.53974	-2.28376	-1.77813
		H	-6.02149	-1.30624	-1.75436
		H	-4.68514	-0.855078	-2.82873
		H	-5.65676	-1.03529	0.847986
		H	-4.12889	-0.326567	1.41826
		H	-4.13596	-1.95477	0.747206
		H	-0.508674	-4.85498	1.93018
		H	-1.77566	-3.85924	1.13393
		H	-1.61759	-3.83766	2.90891
		H	0.180729	-2.63184	-0.856892
		C	2.79544	-1.63979	-1.51962
		O	2.97245	-2.76446	-1.10081
		O	3.74801	-0.875144	-2.08799
		C	5.09285	-1.35978	-1.92636
		H	5.18221	-2.38544	-2.29103
		H	5.72013	-0.684748	-2.50804
		H	5.36393	-1.31792	-0.868735
		TS1C3-N1	E(opt)= -2077.821032 hartree
		S	-0.941512	-2.58626	-0.335025
		N	0.00284	-1.25129	0.145022
		C	-0.209564	1.0421	-1.59561
		C	0.62589	-0.113094	-1.68439
		C	0.589685	2.11336	-1.11479
		C	1.90966	1.60338	-0.927076
		C	0.306341	3.45943	-0.801085
		C	1.3372	4.25899	-0.333261
		C	2.63704	3.73748	-0.17253
		C	2.94277	2.40597	-0.465562
		C	-2.49236	-1.83178	0.139346
		C	-2.21276	-0.655184	0.867218
		C	-0.793105	-0.384718	0.887787
		C	-3.7765	-2.29742	-0.074685
		C	-4.83466	-1.55277	0.448381
		C	-4.60307	-0.374764	1.19291
		C	-3.29793	0.068021	1.40498
		O	-0.829752	-2.79582	-1.78318
		O	-0.649888	-3.71345	0.560041
		C	-5.7766	0.393567	1.75325
		N	1.90361	0.249049	-1.32642
		O	3.7786	-0.328507	-0.20587
		C	4.48055	-1.26694	0.718358
		C	5.2522	-0.300405	1.61381
		C	3.42814	-2.03956	1.51538
		C	5.41469	-2.16912	-0.084617
		C	2.82927	-0.78946	-1.00964
		O	2.67558	-1.90708	-1.43608
		C	-0.076905	0.656352	1.61453
		O	1.14212	0.720656	1.71452
		O	-0.901708	1.59085	2.16241
		C	-0.228269	2.64327	2.86952
		H	-0.700099	3.8362	-0.929276
		H	1.1464	5.2995	-0.09071
		H	3.42668	4.38628	0.193902
		H	3.93671	2.00915	-0.320826
		H	-3.95138	-3.20345	-0.645018
		H	-5.85642	-1.88258	0.282286
		H	-3.10881	0.974178	1.96527
		H	-6.31092	-0.199867	2.50405
		H	-6.49925	0.642145	0.967982
		H	-5.45754	1.32501	2.22786
		H	5.95239	0.298852	1.02361
		H	5.82184	-0.86194	2.35948
		H	4.5593	0.369374	2.12989
		H	2.89025	-2.75245	0.88945
		H	3.92447	-2.58807	2.32172
		H	2.70302	-1.34279	1.94379
		H	6.0013	-2.78446	0.604735
		H	6.10646	-1.56829	-0.682942
		H	4.84682	-2.8233	-0.746232
		H	-1.0179	3.2877	3.25681
		H	0.425622	3.19971	2.19299
		H	0.37237	2.23816	3.68816
		H	0.429667	-1.03561	-2.21024
		C	-1.64526	0.978301	-1.88701
		O	-2.19785	0.008853	-2.3701
		O	-2.29462	2.10913	-1.52192
		C	-3.72186	2.06511	-1.70965
		H	-4.15133	1.24586	-1.12821
		H	-4.09194	3.0268	-1.35512
		H	-3.96609	1.92181	-2.76517
		TS1C2-C4	E(opt)= -2077.787977 hartree
		S	-0.320219	1.32312	1.96469
		N	0.449107	-0.168958	1.73002
		C	0.764522	-0.926477	-0.692952
		C	-0.272327	-0.050401	-1.2352
		C	-0.013561	-2.10566	-0.193638
		C	-1.387	-1.80805	-0.296583
		C	0.403128	-3.31065	0.362282
		C	-0.565427	-4.21398	0.805464
		C	-1.92449	-3.90653	0.699612
		C	-2.35989	-2.69904	0.146386
		C	0.740573	2.23611	0.871748
		C	1.74336	1.39602	0.382655
		C	1.52042	-0.040708	0.785842
		C	0.655049	3.58435	0.550382
		C	1.62013	4.10498	-0.307951
		C	2.64732	3.29495	-0.822102
		C	2.70241	1.93899	-0.474344
		O	-1.69682	1.23055	1.45901
		O	-0.112334	1.71629	3.36196
		C	3.69795	3.87644	-1.73679
		N	-1.5215	-0.541291	-0.925153
		O	-3.73952	-0.298524	-0.593931
		C	-5.01009	0.454888	-0.484945
		C	-5.90206	-0.532844	0.266349
		C	-4.7828	1.7252	0.336342
		C	-5.55287	0.74114	-1.88557
		C	-2.6534	0.276122	-1.10908
		O	-2.57402	1.34402	-1.68017
		C	2.69264	-0.889571	1.22654
		O	2.62146	-1.83281	1.97992
		O	3.83936	-0.507355	0.613444
		C	4.98133	-1.32576	0.92262
		H	1.45716	-3.52761	0.463604
		H	-0.257445	-5.15798	1.24337
		H	-2.66532	-4.61753	1.05286
		H	-3.41014	-2.4637	0.06431
		H	-0.141209	4.20355	0.949268
		H	1.57718	5.15324	-0.58891
		H	3.47605	1.30916	-0.889185
		H	3.32729	4.75961	-2.26435
		H	4.0218	3.14376	-2.4815
		H	4.58444	4.18111	-1.16707
		H	-6.01163	-1.46216	-0.30074
		H	-6.89486	-0.09907	0.414881
		H	-5.47267	-0.766634	1.24429
		H	-4.17147	2.44298	-0.21013
		H	-5.75126	2.18202	0.562889
		H	-4.2739	1.48274	1.27202
		H	-6.54352	1.19916	-1.8038
		H	-5.6506	-0.189551	-2.45279
		H	-4.89283	1.41973	-2.42598
		H	5.80829	-0.901762	0.353412
		H	4.79537	-2.36144	0.627992
		H	5.19413	-1.29614	1.99359
		H	-0.157672	0.892205	-1.73889
		C	1.9464	-1.11587	-1.61777
		O	2.28069	-0.312985	-2.46308
		O	2.60137	-2.26837	-1.38152
		C	3.76845	-2.48118	-2.19678
		H	4.1712	-3.44404	-1.88463
		H	3.4972	-2.49893	-3.25467
		H	4.49472	-1.68226	-2.02896
		TS1C2-C3	E(opt)= -2077.811142 hartree
		C	0.842086	-0.464201	0.824794
		N	1.63671	0.5929	1.28265
		C	0.548767	1.6557	-0.958208
		C	-0.035068	0.330921	-0.92153
		C	-0.439761	2.57023	-0.50403
		C	-1.65885	1.84704	-0.335047
		C	-0.403123	3.95042	-0.238589
		C	-1.5686	4.57681	0.189426
		C	-2.75693	3.84817	0.347068
		C	-2.82204	2.47058	0.084873
		C	1.6092	-1.63692	0.329542
		C	2.98572	-1.42596	0.410822
		S	3.27685	0.127654	1.24057
		C	1.12644	-2.81131	-0.252212
		C	2.03371	-3.76236	-0.734839
		C	3.41635	-3.51831	-0.634038
		C	3.90977	-2.34837	-0.05676
		O	4.05301	1.06966	0.428179
		O	3.69536	-0.102875	2.62945
		C	1.53249	-5.04889	-1.34512
		N	-1.40549	0.495432	-0.694708
		O	-3.48532	-0.313082	-0.38244
		C	-4.55951	-1.34163	-0.38529
		C	-5.69039	-0.619703	0.345625
		C	-4.94424	-1.66004	-1.82972
		C	-4.09485	-2.57324	0.393235
		C	-2.27922	-0.592967	-0.87686
		O	-1.91383	-1.61556	-1.41734
		C	-0.426209	-0.686275	1.58383
		O	-1.07515	-1.7166	1.54103
		O	-0.813874	0.413864	2.24888
		C	-2.0956	0.321794	2.89292
		H	0.527646	4.48923	-0.364092
		H	-1.55997	5.63982	0.407564
		H	-3.65556	4.35814	0.680507
		H	-3.74375	1.92011	0.202629
		H	0.057012	-2.96497	-0.338246
		H	4.11355	-4.25544	-1.02252
		H	4.97556	-2.16005	0.015504
		H	0.51031	-4.94078	-1.71736
		H	1.5296	-5.85537	-0.601674
		H	2.16819	-5.37289	-2.17472
		H	-5.38967	-0.365416	1.36614
		H	-6.57077	-1.26598	0.396442
		H	-5.96576	0.299739	-0.179204
		H	-4.11781	-2.13822	-2.35591
		H	-5.80293	-2.33819	-1.83344
		H	-5.22617	-0.74565	-2.36027
		H	-4.95303	-3.2311	0.561387
		H	-3.67577	-2.27933	1.35817
		H	-3.32806	-3.12104	-0.152721
		H	-2.23149	1.27498	3.40198
		H	-2.11067	-0.506052	3.60579
		H	-2.87979	0.171286	2.14623
		H	0.275604	-0.48218	-1.56233
		C	1.88141	1.85229	-1.52377
		O	2.48086	0.96274	-2.10566
		O	2.34015	3.1072	-1.36079
		C	3.68087	3.32976	-1.84432
		H	3.8903	4.37981	-1.64191
		H	4.37331	2.68051	-1.30738
		H	3.73801	3.12436	-2.91646
		TS1C4-N1	E(opt)= -2077.804773 hartree
		C	-0.596092	0.690713	1.04614
		N	-1.79518	0.072772	0.673009
		C	-1.37191	-1.21262	-0.732876
		C	-0.353308	-0.53988	-1.49571
		C	-0.660278	-2.32491	-0.079885
		C	0.715886	-2.19646	-0.350139
		C	-1.14209	-3.38401	0.684623
		C	-0.228965	-4.32176	1.16455
		C	1.13803	-4.18917	0.883813
		C	1.63694	-3.12484	0.125835
		C	-0.461168	2.0864	0.708653
		C	-1.64528	2.59974	0.152438
		S	-2.86812	1.308	0.091497
		C	0.635123	2.95698	0.876309
		C	0.530758	4.28603	0.469792
		C	-0.679154	4.75984	-0.082932
		C	-1.78381	3.92105	-0.237887
		O	-3.24157	1.0265	-1.30599
		O	-3.9386	1.53323	1.06631
		C	1.70748	5.22285	0.600572
		N	0.889325	-1.05359	-1.18008
		O	3.12096	-0.887236	-0.911696
		C	4.41897	-0.169126	-0.832266
		C	5.27215	-1.15084	-0.030873
		C	4.96798	0.032807	-2.24396
		C	4.23161	1.14361	-0.069016
		C	2.05183	-0.291788	-1.43262
		O	1.99832	0.752575	-2.04582
		C	0.407226	-0.009979	1.85042
		O	1.59208	0.307659	1.89183
		O	-0.107739	-1.02616	2.57053
		C	0.83639	-1.71858	3.40133
		H	-2.2027	-3.45235	0.897446
		H	-0.576752	-5.16069	1.75864
		H	1.83474	-4.93109	1.26237
		H	2.69122	-3.02805	-0.087557
		H	1.55356	2.57505	1.30272
		H	-0.748425	5.79782	-0.395912
		H	-2.7157	4.28564	-0.656962
		H	2.5414	4.74795	1.12338
		H	1.43229	6.1295	1.1504
		H	2.06536	5.53918	-0.385973
		H	4.82919	-1.3207	0.954288
		H	6.27888	-0.745591	0.102777
		H	5.35157	-2.10908	-0.552917
		H	4.32818	0.704833	-2.81633
		H	5.9715	0.465134	-2.18348
		H	5.03774	-0.925789	-2.76674
		H	5.21504	1.5771	0.137538
		H	3.71646	0.954472	0.875274
		H	3.64811	1.85859	-0.649732
		H	0.281799	-2.54618	3.84143
		H	1.2214	-1.05239	4.17871
		H	1.67028	-2.0927	2.80435
		H	-0.454895	0.319613	-2.13616
		C	-2.70309	-1.52031	-1.37729
		O	-2.82481	-1.65083	-2.57298
		O	-3.66014	-1.7419	-0.466143
		C	-4.9819	-1.92471	-1.013
		H	-5.6309	-2.08739	-0.153801
		H	-5.27317	-1.02063	-1.5521
		H	-5.0033	-2.78145	-1.6906
		TS1’C3-N1	E(opt)= -2077.817446 hartree
		S	0.577145	-0.694152	2.34537
		N	-0.850929	-1.03641	1.4506
		C	-1.47845	-1.17688	-1.15657
		C	-0.354049	-1.68962	-0.388197
		C	-1.04225	-0.002849	-1.81957
		C	0.359416	0.132006	-1.58488
		C	-1.73067	0.97914	-2.55996
		C	-1.00926	2.06018	-3.04846
		C	0.372915	2.17082	-2.81009
		C	1.0794	1.21121	-2.07243
		C	0.700689	0.978027	1.72228
		C	-0.573889	1.34257	1.23412
		C	-1.47429	0.205993	1.24815
		C	1.78102	1.83595	1.72466
		C	1.59122	3.11769	1.19517
		C	0.333522	3.53055	0.714008
		C	-0.753084	2.653	0.758007
		O	0.251731	-0.666211	3.77339
		O	1.68648	-1.54229	1.89224
		C	0.168873	4.89607	0.091744
		N	0.766647	-0.981048	-0.813839
		O	2.97121	-0.5581	-0.736804
		C	4.42008	-0.85269	-0.612419
		C	5.02832	0.548967	-0.634193
		C	4.68493	-1.5517	0.720853
		C	4.87593	-1.67756	-1.81608
		C	2.07313	-1.53924	-0.713227
		O	2.25488	-2.73082	-0.655475
		C	-2.92969	0.212699	1.07487
		O	-3.66931	-0.703741	1.38899
		O	-3.37459	1.35845	0.49451
		C	-4.78791	1.37854	0.218128
		H	-2.79574	0.867847	-2.71774
		H	-1.51559	2.83324	-3.61747
		H	0.912278	3.02892	-3.19993
		H	2.13527	1.31543	-1.87113
		H	2.74436	1.5197	2.11075
		H	2.42824	3.80893	1.15491
		H	-1.71882	2.95358	0.374154
		H	0.891514	5.6136	0.490416
		H	-0.836537	5.29242	0.259151
		H	0.320802	4.83907	-0.993169
		H	4.80511	1.05461	-1.57862
		H	6.11424	0.486062	-0.523873
		H	4.62692	1.15051	0.186091
		H	4.24818	-2.54954	0.736331
		H	5.76584	-1.63057	0.87289
		H	4.24782	-0.981098	1.54288
		H	5.96373	-1.79158	-1.7852
		H	4.61021	-1.17005	-2.74852
		H	4.41911	-2.66736	-1.80597
		H	-4.9798	2.34871	-0.240542
		H	-5.36268	1.26932	1.1412
		H	-5.04129	0.56666	-0.467091
		H	-0.218937	-2.71662	-0.08646
		C	-2.83173	-1.73267	-1.17856
		O	-3.77485	-1.19772	-1.7432
		O	-2.89981	-2.88972	-0.504179
		C	-4.22939	-3.39642	-0.280903
		H	-4.09539	-4.33547	0.254233
		H	-4.78513	-2.67977	0.326837
		H	-4.74254	-3.55933	-1.23185
		TS1’C2-C4	E(opt)= -2077.791225 hartree
		S	-0.728792	-2.78744	0.93819
		N	-1.96677	-1.83692	0.260328
		C	-1.35011	0.223934	-1.13684
		C	-0.213301	-0.57027	-1.61174
		C	-0.770855	1.58719	-0.97394
		C	0.632206	1.48479	-1.04647
		C	-1.37723	2.81888	-0.739395
		C	-0.565982	3.93969	-0.55249
		C	0.827613	3.82043	-0.600948
		C	1.4513	2.59527	-0.856778
		C	0.16354	-1.41841	1.64036
		C	-0.553022	-0.237425	1.43834
		C	-1.76326	-0.449762	0.560023
		C	1.37584	-1.46053	2.31381
		C	1.89332	-0.255674	2.78961
		C	1.20186	0.953126	2.61124
		C	-0.032708	0.953635	1.94801
		O	-1.33675	-3.61366	1.98606
		O	0.026206	-3.43485	-0.13846
		C	1.79718	2.26216	3.0678
		N	0.958341	0.143296	-1.37675
		O	3.16062	0.306883	-0.929209
		C	4.54938	-0.178926	-0.777724
		C	5.24103	1.02798	-0.144079
		C	4.57307	-1.38172	0.167625
		C	5.13415	-0.498616	-2.15387
		C	2.20614	-0.498665	-1.4144
		O	2.33125	-1.6331	-1.8217
		C	-3.08191	0.181938	0.965274
		O	-4.16406	-0.336405	0.821444
		O	-2.89722	1.42857	1.44773
		C	-4.11295	2.16137	1.69542
		H	-2.4559	2.88483	-0.712771
		H	-1.01883	4.90937	-0.372217
		H	1.44636	4.70043	-0.45169
		H	2.52632	2.51235	-0.912043
		H	1.90357	-2.39769	2.45461
		H	2.84735	-0.251911	3.30922
		H	-0.567302	1.88302	1.80366
		H	2.63106	2.11211	3.75859
		H	1.04921	2.88878	3.5635
		H	2.16803	2.82587	2.20343
		H	5.19017	1.89579	-0.808354
		H	6.29334	0.798952	0.045186
		H	4.76238	1.28602	0.805081
		H	4.06571	-2.23975	-0.272996
		H	5.6116	-1.65293	0.380209
		H	4.08012	-1.12523	1.10914
		H	6.19611	-0.741304	-2.0498
		H	5.04326	0.368951	-2.81439
		H	4.62099	-1.34668	-2.6073
		H	-3.79456	3.14604	2.03666
		H	-4.71211	1.6611	2.45946
		H	-4.69491	2.23438	0.773574
		H	-0.176292	-1.61494	-1.86757
		C	-2.6747	0.109402	-1.85767
		O	-3.53414	0.967056	-1.81267
		O	-2.79404	-1.05565	-2.49665
		C	-4.11099	-1.34345	-3.01095
		H	-4.03616	-2.33309	-3.45868
		H	-4.83022	-1.34036	-2.18889
		H	-4.4022	-0.598663	-3.75531
		TS1’C2-C3	E(opt)= -2077.813417 hartree
		C	0.590486	-1.27065	0.877152
		N	1.91756	-1.69731	0.779306
		C	1.35741	-0.062599	-1.56935
		C	0.233499	-0.892457	-1.19008
		C	0.921261	1.28685	-1.50467
		C	-0.489274	1.28236	-1.27014
		C	1.6027	2.51416	-1.63516
		C	0.87522	3.69259	-1.53776
		C	-0.512858	3.66336	-1.3237
		C	-1.21759	2.45771	-1.18969
		C	0.413261	0.032351	1.56228
		C	1.64239	0.615974	1.88189
		S	2.94131	-0.550259	1.51134
		C	-0.760566	0.746792	1.82346
		C	-0.684971	2.04001	2.35125
		C	0.570822	2.59822	2.64703
		C	1.75074	1.88591	2.42644
		O	3.48505	-1.14243	2.73861
		O	3.87942	-0.003272	0.521703
		C	-1.94719	2.84567	2.53949
		N	-0.900635	-0.073671	-1.18427
		O	-3.08569	0.284444	-0.78164
		C	-4.50632	-0.083401	-0.542425
		C	-5.12745	1.26872	-0.195405
		C	-5.11225	-0.660895	-1.82153
		C	-4.58001	-1.04836	0.640494
		C	-2.18603	-0.640481	-1.11448
		O	-2.37109	-1.8194	-1.3336
		C	-0.472994	-2.30896	1.02397
		O	-1.56533	-2.07471	1.51592
		O	-0.126015	-3.48343	0.483244
		C	-1.17614	-4.46914	0.442929
		H	2.67299	2.50703	-1.79429
		H	1.38239	4.64794	-1.62502
		H	-1.06159	4.59771	-1.25408
		H	-2.28354	2.44615	-1.01679
		H	-1.72046	0.306315	1.59278
		H	0.62252	3.60213	3.05896
		H	2.71961	2.31007	2.6677
		H	-2.80123	2.20114	2.76784
		H	-2.1853	3.39416	1.61945
		H	-1.84702	3.57941	3.34429
		H	-4.63118	1.70559	0.675973
		H	-6.1882	1.14113	0.036759
		H	-5.03802	1.96375	-1.03556
		H	-4.66975	-1.62614	-2.06607
		H	-6.18954	-0.790602	-1.68095
		H	-4.95653	0.025885	-2.65893
		H	-5.63038	-1.26301	0.859947
		H	-4.12382	-0.60359	1.52862
		H	-4.06097	-1.98166	0.427113
		H	-0.720613	-5.35642	0.005094
		H	-1.99774	-4.10389	-0.177841
		H	-1.544	-4.67996	1.44989
		H	0.134988	-1.93159	-1.47076
		C	2.61886	-0.638603	-2.04338
		O	2.79369	-1.83135	-2.20814
		O	3.53644	0.313356	-2.31524
		C	4.86372	-0.183051	-2.56352
		H	4.86142	-0.902345	-3.38567
		H	5.46136	0.692453	-2.81659
		H	5.24296	-0.658593	-1.65603
		TS1’C4-N1	E(opt)= -2077.806814 hartree
		C	-0.665924	0.468631	-1.30235
		N	-1.50324	-0.643339	-1.17435
		C	-0.820119	-1.70314	0.276598
		C	0.518624	-2.01983	-0.151471
		C	-0.626946	-0.782233	1.41755
		C	0.739714	-0.444487	1.4861
		C	-1.54026	-0.192421	2.29031
		C	-1.07047	0.741609	3.21461
		C	0.286228	1.07795	3.26079
		C	1.21797	0.48716	2.40163
		C	-1.19434	1.70297	-0.77926
		C	-2.55193	1.57183	-0.421724
		S	-3.10465	-0.057274	-0.908404
		C	-0.565934	2.95042	-0.596492
		C	-1.28316	4.00994	-0.042005
		C	-2.64174	3.83572	0.300686
		C	-3.29454	2.6181	0.094738
		O	-3.8229	0.026932	-2.18213
		O	-3.72946	-0.799651	0.197731
		C	-0.615783	5.34021	0.212262
		N	1.42968	-1.22922	0.51553
		O	3.4545	-0.28056	0.794106
		C	4.8468	0.07264	0.416025
		C	5.11912	1.27737	1.3155
		C	5.7666	-1.10025	0.751852
		C	4.89698	0.46758	-1.06155
		C	2.78219	-1.20839	0.122319
		O	3.20528	-1.96999	-0.725279
		C	0.641943	0.363149	-1.95297
		O	1.57036	1.13959	-1.74427
		O	0.706177	-0.663	-2.82352
		C	1.94649	-0.803446	-3.54083
		H	-2.58698	-0.455474	2.22468
		H	-1.76658	1.21469	3.89971
		H	0.633367	1.81114	3.98259
		H	2.26524	0.743704	2.44674
		H	0.477691	3.05762	-0.865132
		H	-3.19005	4.66941	0.730554
		H	-4.34319	2.4905	0.342269
		H	0.382952	5.37834	-0.229538
		H	-0.514561	5.52756	1.28779
		H	-1.20454	6.1643	-0.204583
		H	4.42554	2.09042	1.08403
		H	6.14077	1.63412	1.15922
		H	5.00505	1.00567	2.36906
		H	5.52137	-1.97032	0.141942
		H	6.80463	-0.814127	0.556469
		H	5.67629	-1.36689	1.80906
		H	5.84343	0.979377	-1.26083
		H	4.06843	1.1384	-1.30179
		H	4.83178	-0.407953	-1.70716
		H	1.73948	-1.52503	-4.33071
		H	2.72401	-1.18026	-2.87407
		H	2.25618	0.155163	-3.96397
		H	0.825775	-2.68476	-0.939342
		C	-1.81457	-2.84231	0.247107
		O	-2.00217	-3.53633	-0.723959
		O	-2.40164	-3.00334	1.44221
		C	-3.48178	-3.95608	1.45691
		H	-3.13929	-4.93457	1.11256
		H	-3.81554	-4.00302	2.4929
		H	-4.28408	-3.59901	0.806773
		Int2C3-N1	E(opt)= -2077.851827 hartree
		S	0.40291	-2.23051	0.463316
		N	0.065033	-0.603314	-0.08891
		C	-0.202019	1.55765	1.15
		C	-0.819009	0.235661	0.769779
		C	-0.992976	2.60192	0.636349
		C	-2.11672	2.02299	-0.039042
		C	-0.843874	4.00788	0.662263
		C	-1.79705	4.79026	0.032244
		C	-2.8965	4.19822	-0.622548
		C	-3.0732	2.81339	-0.667459
		C	2.1408	-2.03832	0.170347
		C	2.37353	-0.86743	-0.574912
		C	1.1797	-0.084188	-0.752062
		C	3.13142	-2.95353	0.477301
		C	4.42601	-2.67976	0.033758
		C	4.70715	-1.52782	-0.728166
		C	3.68278	-0.632919	-1.03935
		O	0.025251	-2.35821	1.87101
		O	-0.134361	-3.18751	-0.508925
		C	6.12098	-1.26569	-1.189
		N	-2.05186	0.637467	0.085201
		O	-2.79891	-1.45705	0.237017
		C	-3.68392	-2.61656	-0.045275
		C	-3.12074	-3.7053	0.86704
		C	-3.53449	-2.98651	-1.52028
		C	-5.12627	-2.28393	0.347182
		C	-3.03751	-0.258808	-0.314132
		O	-3.96989	0.051601	-1.03106
		C	0.988621	1.09354	-1.59932
		O	-0.085783	1.45375	-2.04515
		O	2.14879	1.76477	-1.82243
		C	1.99792	2.95611	-2.61533
		H	0.006966	4.44177	1.17131
		H	-1.6998	5.87141	0.041474
		H	-3.62771	4.8345	-1.11208
		H	-3.90754	2.35713	-1.17978
		H	2.90729	-3.84906	1.04697
		H	5.23032	-3.36923	0.273248
		H	3.88901	0.256656	-1.61987
		H	6.77596	-1.05078	-0.336714
		H	6.53659	-2.13879	-1.70317
		H	6.17026	-0.414234	-1.87227
		H	-3.13061	-3.37303	1.90877
		H	-3.74015	-4.60315	0.78052
		H	-2.09662	-3.95292	0.59053
		H	-3.92033	-2.19164	-2.16083
		H	-4.09405	-3.90489	-1.72416
		H	-2.47978	-3.15979	-1.74811
		H	-5.72956	-3.19427	0.275961
		H	-5.16299	-1.93273	1.38316
		H	-5.55572	-1.52209	-0.301395
		H	2.99528	3.39008	-2.68328
		H	1.61282	2.71393	-3.60917
		H	1.30516	3.64787	-2.12887
		H	-1.04923	-0.384556	1.6399
		C	1.05339	1.5735	1.87181
		O	1.65368	0.565552	2.221
		O	1.52019	2.82908	2.10822
		C	2.78517	2.87879	2.78618
		H	3.55543	2.36994	2.19995
		H	3.02017	3.93779	2.8932
		H	2.71909	2.39847	3.76597
		Int2C2-C4	E(opt)= -2077.79118 hartree
		S	0.215506	1.18405	-2.09446
		N	-0.838148	-0.127775	-1.80027
		C	-0.9974	-0.859745	0.541258
		C	0.101952	-0.153544	1.28467
		C	-0.219314	-2.02897	-0.065413
		C	1.15556	-1.84346	0.150936
		C	-0.673597	-3.15097	-0.748166
		C	0.25682	-4.07416	-1.22615
		C	1.62481	-3.8699	-1.01954
		C	2.09616	-2.7556	-0.324631
		C	-0.514461	2.26335	-0.888785
		C	-1.51394	1.59327	-0.198841
		C	-1.6305	0.120064	-0.589208
		C	-0.185436	3.59157	-0.635807
		C	-0.909263	4.254	0.349732
		C	-1.94212	3.60998	1.05778
		C	-2.23975	2.27095	0.778462
		O	1.57293	0.769322	-1.70833
		O	-0.01758	1.66393	-3.45773
		C	-2.73651	4.36931	2.09206
		N	1.34163	-0.671073	0.926197
		O	3.56398	-0.482968	0.587176
		C	4.83239	0.261736	0.435501
		C	5.69267	-0.729919	-0.347379
		C	4.58758	1.53476	-0.377704
		C	5.42554	0.544447	1.81647
		C	2.48987	0.107885	1.11725
		O	2.44656	1.17024	1.70884
		C	-3.09366	-0.220723	-0.957451
		O	-3.9433	0.607428	-1.17639
		O	-3.28736	-1.54703	-1.03834
		C	-4.63628	-1.94765	-1.35004
		H	-1.73311	-3.29074	-0.913108
		H	-0.084167	-4.95288	-1.76448
		H	2.34029	-4.5929	-1.39979
		H	3.15108	-2.6029	-0.155038
		H	0.605062	4.08758	-1.18846
		H	-0.6775	5.29077	0.57667
		H	-3.02233	1.75105	1.31712
		H	-2.09278	5.02325	2.68847
		H	-3.26126	3.69173	2.77033
		H	-3.48988	5.00414	1.61036
		H	5.81402	-1.66124	0.214
		H	6.68319	-0.303082	-0.528155
		H	5.22835	-0.958595	-1.31046
		H	4.00276	2.25742	0.191467
		H	5.5509	1.98446	-0.637903
		H	4.04489	1.29517	-1.2952
		H	6.41463	0.99899	1.70161
		H	5.53882	-0.387526	2.37868
		H	4.78574	1.22375	2.37978
		H	-4.61369	-3.03574	-1.39978
		H	-4.94764	-1.52179	-2.30612
		H	-5.31581	-1.60788	-0.564699
		H	0.047668	0.801782	1.77501
		C	-2.08529	-1.25104	1.54894
		O	-3.06876	-0.578593	1.79217
		O	-1.78993	-2.3929	2.18116
		C	-2.71254	-2.78071	3.21711
		H	-2.33208	-3.72389	3.6068
		H	-2.74487	-2.0217	4.00274
		H	-3.71681	-2.90732	2.80525
		Int2C2-C3	E(opt)= -2077.815074 hartree
		C	-0.737519	1.10786	0.432741
		N	-1.56693	2.15166	-0.142657
		C	-1.95978	-0.880556	-0.685044
		C	-0.689008	-0.075755	-0.695683
		C	-1.68671	-2.1378	-0.099785
		C	-0.273395	-2.24784	0.098211
		C	-2.527	-3.21218	0.268993
		C	-1.95702	-4.34647	0.830035
		C	-0.568175	-4.42871	1.02598
		C	0.290479	-3.38304	0.662067
		C	0.655911	1.65633	0.736079
		C	0.897556	2.86238	0.092195
		S	-0.563075	3.37373	-0.786992
		C	1.65677	1.09445	1.52842
		C	2.88958	1.74738	1.65225
		C	3.109	2.95304	0.96283
		C	2.11352	3.52872	0.177882
		O	-0.449885	3.1192	-2.22749
		O	-1.0325	4.67426	-0.30831
		C	3.96643	1.18311	2.54702
		N	0.336731	-1.06338	-0.364928
		O	2.42164	-1.90004	-0.534765
		C	3.80781	-1.96985	-1.04667
		C	4.30033	-3.29298	-0.460737
		C	3.79523	-2.01778	-2.57569
		C	4.61495	-0.791189	-0.50079
		C	1.61867	-0.884423	-0.881791
		O	1.91929	0.08985	-1.54422
		C	-1.41818	0.482547	1.66456
		O	-0.82048	-0.194554	2.47303
		O	-2.73801	0.681894	1.67247
		C	-3.46964	-0.087036	2.64865
		H	-3.59459	-3.12672	0.112302
		H	-2.58971	-5.17748	1.12555
		H	-0.144118	-5.32165	1.47499
		H	1.35674	-3.45502	0.816487
		H	1.47054	0.164159	2.04913
		H	4.07044	3.45047	1.05609
		H	2.27283	4.46886	-0.339103
		H	3.77161	0.137025	2.79777
		H	4.02128	1.74308	3.48818
		H	4.95155	1.24548	2.07433
		H	4.25523	-3.26978	0.632071
		H	5.33654	-3.47144	-0.761141
		H	3.68556	-4.12394	-0.817905
		H	3.44494	-1.07568	-2.99661
		H	4.80878	-2.21315	-2.93892
		H	3.14533	-2.82715	-2.92171
		H	5.6596	-0.893412	-0.810613
		H	4.57995	-0.786715	0.591594
		H	4.22417	0.156248	-0.871341
		H	-4.51459	0.178082	2.4972
		H	-3.14349	0.166988	3.65948
		H	-3.31091	-1.15375	2.47177
		H	-0.46952	0.427848	-1.63849
		C	-3.20321	-0.343645	-1.21911
		O	-3.26743	0.579968	-2.00897
		O	-4.29924	-1.0036	-0.750463
		C	-5.55038	-0.517114	-1.26553
		H	-5.59056	-0.626492	-2.35255
		H	-6.32056	-1.12489	-0.790308
		H	-5.68081	0.539008	-1.01606
		Int2C4-N1	E(opt)= -2077.8125 hartree
		C	1.59709	-0.968913	0.024706
		N	1.39678	0.40151	-0.089537
		C	0.10104	1.10247	-0.423348
		C	-0.868818	0.223743	-1.14127
		C	-0.69683	1.51631	0.800293
		C	-1.99762	1.00268	0.709048
		C	-0.29715	2.26161	1.89943
		C	-1.2287	2.50667	2.91224
		C	-2.53043	2.0096	2.80774
		C	-2.9384	1.24704	1.70846
		C	2.99182	-1.3311	0.002502
		C	3.84687	-0.217971	0.00405
		S	2.92438	1.28404	0.043918
		C	3.57728	-2.61288	0.021685
		C	4.96548	-2.74531	0.023559
		C	5.78418	-1.5955	0.016048
		C	5.23076	-0.31733	0.011205
		O	3.16326	2.0885	-1.15812
		O	2.97929	1.9507	1.34947
		C	5.60496	-4.11286	0.021863
		N	-2.09618	0.230836	-0.485469
		O	-4.21807	-0.471052	-0.172807
		C	-5.43141	-1.26549	-0.457746
		C	-6.36814	-0.838908	0.672542
		C	-5.99854	-0.870598	-1.82238
		C	-5.1046	-2.75761	-0.3663
		C	-3.13179	-0.576621	-0.953922
		O	-3.00618	-1.27432	-1.94352
		C	0.56705	-1.95974	0.35935
		O	0.644816	-3.13946	0.053191
		O	-0.437445	-1.45029	1.10329
		C	-1.52502	-2.35168	1.36711
		H	0.720133	2.6301	1.96279
		H	-0.938412	3.08597	3.78294
		H	-3.24799	2.21169	3.59756
		H	-3.94411	0.861771	1.63776
		H	2.93481	-3.48412	0.01711
		H	6.86411	-1.71059	0.01495
		H	5.85534	0.569652	0.013113
		H	4.85727	-4.90628	0.092402
		H	6.2992	-4.2229	0.862193
		H	6.18168	-4.27318	-0.896208
		H	-5.93211	-1.08187	1.64598
		H	-7.32508	-1.36008	0.581167
		H	-6.5534	0.238184	0.632058
		H	-5.32207	-1.16114	-2.62585
		H	-6.96207	-1.36743	-1.97171
		H	-6.15956	0.21068	-1.86476
		H	-6.02932	-3.33687	-0.447727
		H	-4.64376	-2.98463	0.600001
		H	-4.42714	-3.0607	-1.1644
		H	-2.28941	-1.74296	1.84945
		H	-1.20044	-3.16318	2.02325
		H	-1.90041	-2.77684	0.432696
		H	-0.780025	-0.146911	-2.14734
		C	0.440381	2.29409	-1.3804
		O	0.461022	2.19104	-2.58301
		O	0.660473	3.421	-0.693403
		C	1.13196	4.53489	-1.47977
		H	1.22034	5.36541	-0.780689
		H	2.10225	4.28069	-1.91021
		H	0.419913	4.76596	-2.27503
		Int2’C3-N1	E(opt)= -2077.85087 hartree
		S	0.903091	2.28502	0.575276
		N	-0.097601	1.01657	-0.132315
		C	-2.55258	0.736477	0.302487
		C	-1.15052	0.412715	0.743901
		C	-3.24113	-0.454674	0.008646
		C	-2.36624	-1.55443	0.263843
		C	-4.54969	-0.699605	-0.459727
		C	-4.95244	-2.01152	-0.66035
		C	-4.0744	-3.07882	-0.402367
		C	-2.76992	-2.8676	0.063206
		C	2.36151	1.62758	-0.194278
		C	2.02724	0.590584	-1.08343
		C	0.623054	0.27903	-1.06257
		C	3.65053	2.11402	-0.046676
		C	4.66101	1.51734	-0.800134
		C	4.37437	0.476144	-1.70772
		C	3.06257	0.026174	-1.85702
		O	0.588779	3.57692	-0.024039
		O	0.887992	2.12879	2.03193
		C	5.49524	-0.146971	-2.50437
		N	-1.13304	-1.05576	0.721058
		O	0.873165	-1.05359	1.70543
		C	2.08809	-1.64861	2.31283
		C	2.87086	-0.421257	2.77505
		C	2.86224	-2.42746	1.24736
		C	1.68466	-2.5169	3.50661
		C	-0.088144	-1.83794	1.198
		O	-0.084702	-3.05432	1.13617
		H	-5.20687	0.137638	-0.656011
		H	-5.95485	-2.21834	-1.02184
		H	-4.41135	-4.09803	-0.566222
		H	-2.09699	-3.68765	0.265848
		H	3.8641	2.92571	0.64084
		H	5.68481	1.86338	-0.692572
		H	2.83196	-0.772459	-2.54999
		H	6.05352	0.614381	-3.05973
		H	6.2089	-0.653393	-1.84453
		H	5.12007	-0.882209	-3.22037
		H	2.25182	0.213519	3.41207
		H	3.75436	-0.743277	3.33415
		H	3.19737	0.174519	1.92154
		H	2.30905	-3.30843	0.922228
		H	3.82383	-2.74465	1.66307
		H	3.0559	-1.78787	0.381675
		H	2.58658	-2.86219	4.02113
		H	1.09145	-1.92975	4.21402
		H	1.10697	-3.38448	3.18874
		H	-0.933069	0.78806	1.74869
		C	-2.98027	2.11947	0.318548
		O	-2.2916	3.02784	0.760341
		O	-4.2251	2.30689	-0.191098
		C	-4.67549	3.67153	-0.183606
		H	-3.99721	4.30314	-0.763098
		H	-5.66757	3.65591	-0.634789
		H	-4.72322	4.05719	0.838472
		C	-0.103891	-0.623058	-1.95835
		O	-1.27957	-0.502446	-2.2515
		O	0.679928	-1.6347	-2.41202
		C	-0.004537	-2.58715	-3.24691
		H	-0.392574	-2.10422	-4.1474
		H	0.740992	-3.33973	-3.50197
		H	-0.836803	-3.03619	-2.69923
		Int2’C2-C4	E(opt)= -2077.79221 hartree
		S	1.20383	-2.95468	-0.23061
		N	2.22665	-1.66849	0.213965
		C	1.3286	0.503277	0.946064
		C	0.189506	-0.191161	1.61658
		C	0.689675	1.81696	0.546211
		C	-0.705636	1.70844	0.684296
		C	1.26275	2.99815	0.089513
		C	0.426007	4.05932	-0.26592
		C	-0.961872	3.92902	-0.15788
		C	-1.55093	2.75844	0.328895
		C	0.099449	-1.96352	-1.21244
		C	0.564683	-0.653033	-1.27494
		C	1.78201	-0.417275	-0.382566
		C	-1.0642	-2.37991	-1.84562
		C	-1.79162	-1.42297	-2.55185
		C	-1.35574	-0.09058	-2.6345
		C	-0.156197	0.28402	-2.01319
		O	1.98003	-3.87143	-1.06934
		O	0.550805	-3.4592	0.980412
		C	-2.19204	0.95909	-3.32273
		N	-1.00299	0.444299	1.25517
		O	-3.21088	0.493642	0.798609
		C	-4.59051	-0.031494	0.752825
		C	-5.33448	1.08338	0.017314
		C	-4.62288	-1.33235	-0.051812
		C	-5.12234	-0.206878	2.17614
		C	-2.22391	-0.227297	1.35684
		O	-2.31704	-1.32035	1.87745
		C	2.99606	0.183199	-1.11678
		O	4.11244	-0.268829	-1.08103
		O	2.63768	1.27823	-1.81263
		C	3.72655	1.96747	-2.45754
		H	2.33915	3.07745	0.021418
		H	0.856608	4.98922	-0.623479
		H	-1.60295	4.75923	-0.439442
		H	-2.6215	2.67167	0.436763
		H	-1.39911	-3.4093	-1.77914
		H	-2.71417	-1.71256	-3.04656
		H	0.193618	1.30583	-2.0821
		H	-2.95552	0.515764	-3.96734
		H	-1.57474	1.62883	-3.92925
		H	-2.69876	1.57872	-2.57248
		H	-5.27247	2.02251	0.574937
		H	-6.38912	0.817596	-0.096095
		H	-4.9056	1.23869	-0.977138
		H	-4.08104	-2.12563	0.462549
		H	-5.66213	-1.64402	-0.19438
		H	-4.16888	-1.17553	-1.03396
		H	-6.18158	-0.479083	2.13763
		H	-5.02858	0.730621	2.73249
		H	-4.57522	-0.989003	2.70232
		H	3.2771	2.8381	-2.93405
		H	4.202	1.32022	-3.19789
		H	4.46908	2.26762	-1.71444
		H	0.164959	-1.1934	2.01008
		C	2.60587	0.674122	1.76653
		O	3.51341	1.40413	1.42311
		O	2.61246	-0.082551	2.86516
		C	3.84444	-0.068139	3.61559
		H	3.68217	-0.747142	4.45123
		H	4.66672	-0.415003	2.98572
		H	4.06244	0.942022	3.97032
		Int2’C2-C3	E(opt)= -2077.824572 hartree
		C	0.586249	-1.27074	0.183547
		N	1.85931	-1.90859	-0.09176
		C	1.18077	0.576119	-1.50538
		C	0.170046	-0.484723	-1.17919
		C	0.638765	1.83426	-1.15672
		C	-0.738068	1.6554	-0.810014
		C	1.20446	3.12666	-1.12241
		C	0.4096	4.19639	-0.734818
		C	-0.938664	3.99965	-0.393226
		C	-1.53142	2.73005	-0.428486
		C	0.704965	-0.316967	1.37167
		C	2.01193	-0.175126	1.82057
		S	3.07253	-1.2978	0.93958
		C	-0.301456	0.427768	1.9815
		C	0.021528	1.34559	2.98956
		C	1.35675	1.47444	3.40531
		C	2.36887	0.704597	2.83494
		O	3.5121	-2.40002	1.79986
		O	4.06679	-0.574945	0.138768
		C	-1.06563	2.21121	3.57693
		N	-1.05375	0.287705	-0.945817
		O	-3.2578	0.447738	-0.529866
		C	-4.64473	-0.053776	-0.386602
		C	-5.36392	1.16165	0.197958
		C	-5.21169	-0.421465	-1.7584
		C	-4.65504	-1.22572	0.595975
		C	-2.28873	-0.341563	-1.00965
		O	-2.41467	-1.47728	-1.43371
		C	-0.488123	-2.36368	0.427268
		O	-1.36388	-2.24964	1.2569
		O	-0.338948	-3.38175	-0.411917
		C	-1.39664	-4.36271	-0.39222
		H	2.24676	3.25205	-1.38533
		H	0.833237	5.19472	-0.691233
		H	-1.54357	4.84983	-0.092476
		H	-2.56963	2.59112	-0.16717
		H	-1.33051	0.310303	1.66899
		H	1.60323	2.18366	4.19017
		H	3.39843	0.789067	3.16567
		H	-1.95926	1.62278	3.80813
		H	-1.36136	2.98309	2.85599
		H	-0.739253	2.71229	4.49184
		H	-4.91296	1.45226	1.15117
		H	-6.41714	0.92394	0.370597
		H	-5.30789	2.0105	-0.48971
		H	-4.69611	-1.28462	-2.17809
		H	-6.27548	-0.657304	-1.65715
		H	-5.11199	0.422698	-2.44726
		H	-5.68997	-1.52016	0.795257
		H	-4.18792	-0.934267	1.54065
		H	-4.11177	-2.08136	0.197519
		H	-1.06603	-5.15545	-1.06154
		H	-2.31603	-3.90075	-0.757141
		H	-1.54472	-4.74359	0.620556
		H	0.04475	-1.24346	-1.9513
		C	2.42109	0.240595	-2.19362
		O	2.61735	-0.834837	-2.73493
		O	3.31516	1.25563	-2.184
		C	4.60783	0.917697	-2.71935
		H	4.52426	0.600842	-3.76195
		H	5.20312	1.82727	-2.63974
		H	5.04716	0.112766	-2.12644
		Int2’C4-N1	E(opt)= -2077.813838 hartree
		C	-0.812294	0.72506	-1.02303
		N	-1.37974	-0.560931	-1.00577
		C	-0.643104	-1.60229	-0.138672
		C	0.750846	-1.77594	-0.644388
		C	-0.38576	-1.08327	1.26934
		C	0.972039	-0.751042	1.39992
		C	-1.26714	-0.853232	2.31961
		C	-0.778281	-0.276816	3.49484
		C	0.572899	0.05827	3.60949
		C	1.47285	-0.178775	2.56731
		C	-1.63431	1.74312	-0.429491
		C	-2.9235	1.27383	-0.110523
		S	-3.11264	-0.386589	-0.727029
		C	-1.3271	3.0926	-0.166494
		C	-2.28171	3.91738	0.42917
		C	-3.55852	3.40297	0.738631
		C	-3.89784	2.07859	0.453147
		O	-3.81062	-0.361971	-2.00895
		O	-3.53524	-1.34044	0.306933
		C	-1.95544	5.35327	0.762197
		N	1.6503	-1.13875	0.206834
		O	3.60165	-0.117479	0.682211
		C	4.89341	0.520984	0.34551
		C	5.14831	1.38818	1.57823
		C	5.96522	-0.557529	0.188943
		C	4.73315	1.38604	-0.907879
		C	2.9468	-0.850588	-0.222288
		O	3.36849	-1.23867	-1.29835
		C	0.446332	1.02203	-1.72561
		O	1.20276	1.92667	-1.398
		O	0.631068	0.229306	-2.79539
		C	1.81388	0.485819	-3.58027
		H	-2.3095	-1.12304	2.21814
		H	-1.45429	-0.092924	4.32393
		H	0.94168	0.504688	4.52825
		H	2.51892	0.068269	2.66358
		H	-0.338053	3.46272	-0.407733
		H	-4.2945	4.05388	1.20185
		H	-4.88782	1.69058	0.668678
		H	-0.998106	5.65718	0.33211
		H	-1.89707	5.49823	1.84725
		H	-2.72927	6.03113	0.386785
		H	4.35362	2.13031	1.69412
		H	6.10337	1.91068	1.4754
		H	5.18676	0.771326	2.4809
		H	5.74034	-1.20319	-0.660328
		H	6.93815	-0.083313	0.026351
		H	6.02676	-1.16762	1.09504
		H	5.58781	2.0648	-0.987418
		H	3.81488	1.97673	-0.846397
		H	4.69076	0.772749	-1.80757
		H	1.65745	-0.052204	-4.51474
		H	2.6903	0.098409	-3.05938
		H	1.92654	1.55683	-3.76195
		H	1.0381	-2.0536	-1.64228
		C	-1.3837	-2.9411	-0.306399
		O	-1.79143	-3.34083	-1.37099
		O	-1.43325	-3.62078	0.846299
		C	-2.10859	-4.89083	0.764363
		H	-1.60821	-5.54602	0.047064
		H	-2.06399	-5.30978	1.76896
		H	-3.14424	-4.74063	0.450355
		TS2C2-C4	E(opt)= -2077.851072 hartree
		S	-0.040889	-2.3799	-0.203347
		N	0.254839	-0.713365	0.131977
		C	-0.28575	1.21515	-1.16858
		C	0.771539	0.132816	-0.936437
		C	0.26766	2.47204	-0.841161
		C	1.60638	2.26561	-0.379274
		C	-0.292065	3.76731	-0.833273
		C	0.4812	4.82243	-0.379737
		C	1.80262	4.60112	0.064299
		C	2.38254	3.33525	0.072569
		C	-1.79794	-2.18072	0.039141
		C	-2.07211	-0.937425	0.639236
		C	-0.900038	-0.104636	0.739508
		C	-2.77335	-3.13891	-0.182003
		C	-4.0849	-2.823	0.167617
		C	-4.40793	-1.58679	0.766053
		C	-3.40104	-0.654121	1.01137
		O	0.350695	-2.67779	-1.58142
		O	0.494699	-3.20674	0.882442
		C	-5.84138	-1.2894	1.13604
		N	1.93964	0.922994	-0.496212
		O	3.10406	-0.96549	-0.391367
		C	4.13674	-1.90128	0.114388
		C	3.71909	-3.23091	-0.511805
		C	4.03657	-1.95141	1.63912
		C	5.51848	-1.47178	-0.383482
		C	3.11682	0.33046	-0.051906
		O	4.00224	0.938576	0.518834
		C	-0.66431	1.00764	1.65967
		O	0.435941	1.38208	2.02478
		O	-1.81624	1.64766	1.99324
		C	-1.62781	2.8336	2.78609
		H	-1.31062	3.90539	-1.1736
		H	0.072904	5.82792	-0.365574
		H	2.38868	5.4446	0.417225
		H	3.38726	3.16398	0.430087
		H	-2.52341	-4.09403	-0.631242
		H	-4.87641	-3.54218	-0.023221
		H	-3.62895	0.298739	1.47135
		H	-6.4954	-1.35168	0.259225
		H	-6.2153	-2.01354	1.86844
		H	-5.94662	-0.290575	1.56665
		H	3.67556	-3.14408	-1.60086
		H	4.45189	-4.00031	-0.250537
		H	2.7387	-3.54092	-0.14806
		H	4.31027	-0.992213	2.0816
		H	4.71283	-2.72158	2.0229
		H	3.01443	-2.20742	1.93098
		H	6.24963	-2.2401	-0.11325
		H	5.51236	-1.37566	-1.47363
		H	5.82196	-0.521934	0.054929
		H	-2.62831	3.22946	2.96045
		H	-1.13812	2.59319	3.73292
		H	-1.01466	3.55756	2.24286
		H	1.02123	-0.466759	-1.81475
		C	-1.52368	0.852879	-1.84513
		O	-1.72662	-0.245524	-2.33847
		O	-2.44916	1.84605	-1.82144
		C	-3.72274	1.48688	-2.385
		H	-4.15156	0.64028	-1.84226
		H	-4.35029	2.37153	-2.27793
		H	-3.61772	1.21399	-3.43812
		TS2C2-C3	E(opt)= -2077.810286 hartree
		C	-1.07296	0.694532	0.644158
		N	-1.46838	-0.633597	0.369332
		C	-0.463624	-1.47552	-0.420413
		C	0.335763	-0.613246	-1.34354
		C	0.630391	-2.07745	0.453901
		C	1.87458	-1.55359	0.078991
		C	0.525311	-3.01612	1.4684
		C	1.69393	-3.44011	2.108
		C	2.93599	-2.93221	1.71371
		C	3.04878	-1.98256	0.69296
		C	-2.07489	1.68597	0.377493
		C	-3.28362	1.12945	-0.067922
		S	-3.15468	-0.628925	-0.193178
		C	-2.01247	3.08491	0.556995
		C	-3.12903	3.87115	0.281202
		C	-4.32581	3.26429	-0.159556
		C	-4.41635	1.88387	-0.331024
		O	-3.18693	-1.05611	-1.59966
		O	-4.02252	-1.29508	0.776391
		C	-3.07139	5.37118	0.440563
		N	1.67675	-0.606947	-0.964349
		O	3.64419	0.456018	-0.669192
		C	4.56553	1.61092	-0.763703
		C	5.60612	1.27764	0.305152
		C	5.19435	1.65068	-2.15676
		C	3.81139	2.89623	-0.414067
		C	2.51044	0.435954	-1.38584
		O	2.18315	1.19906	-2.27162
		C	0.178173	1.05428	1.33048
		O	0.760805	2.1146	1.14821
		O	0.590196	0.121706	2.20583
		C	1.84807	0.396761	2.84891
		H	-0.449167	-3.39852	1.74947
		H	1.63773	-4.17409	2.90554
		H	3.83915	-3.28073	2.20589
		H	4.00937	-1.58835	0.395252
		H	-1.08528	3.53326	0.89086
		H	-5.19104	3.88649	-0.369092
		H	-5.33667	1.41449	-0.661789
		H	-2.11877	5.69362	0.867358
		H	-3.87606	5.72884	1.09214
		H	-3.1932	5.87081	-0.527265
		H	5.13773	1.21452	1.29164
		H	6.3728	2.0568	0.334083
		H	6.09162	0.321875	0.087002
		H	4.43849	1.84986	-2.91631
		H	5.95044	2.44124	-2.19181
		H	5.68279	0.697442	-2.38047
		H	4.53083	3.71101	-0.286221
		H	3.25079	2.7679	0.515896
		H	3.10736	3.16642	-1.20065
		H	2.04547	-0.474367	3.47096
		H	1.77804	1.30685	3.44987
		H	2.6352	0.513197	2.10045
		H	-0.016428	-0.007005	-2.15914
		C	-1.14363	-2.66274	-1.13746
		O	-0.857651	-3.0298	-2.2487
		O	-1.9928	-3.28437	-0.300394
		C	-2.79567	-4.32275	-0.895601
		H	-2.1585	-5.1184	-1.28811
		H	-3.43547	-4.68862	-0.094191
		H	-3.39462	-3.89517	-1.70248
		3ga(H-Hexo)	E(opt)= -2077.886658 hartree
		S	0.284443	-2.35615	0.301984
		N	0.419953	-0.643438	0.400343
		C	-0.53889	0.926073	-0.74234
		C	0.769787	0.106456	-0.833942
		C	-0.075536	2.33066	-0.44981
		C	1.32683	2.34362	-0.362341
		C	-0.814226	3.48926	-0.24417
		C	-0.136826	4.67487	0.057237
		C	1.2582	4.67854	0.147228
		C	2.01296	3.52047	-0.062228
		C	-1.50374	-2.31513	0.27341
		C	-1.9956	-1.01995	0.377865
		C	-0.902622	0.02098	0.527442
		C	-2.34092	-3.41832	0.134489
		C	-3.71262	-3.19047	0.090157
		C	-4.24412	-1.89092	0.193675
		C	-3.3752	-0.805484	0.346172
		O	0.813587	-2.8149	-0.986462
		O	0.773252	-2.96835	1.53646
		C	-5.73867	-1.6816	0.154944
		N	1.84984	1.06012	-0.629192
		O	3.21995	-0.682856	-0.506104
		C	4.42732	-1.43521	-0.09252
		C	4.0508	-2.88091	-0.411726
		C	4.6354	-1.24477	1.41093
		C	5.62709	-0.980344	-0.925691
		C	3.14191	0.64593	-0.335044
		O	4.03301	1.39999	0.010276
		C	-1.03043	0.837587	1.81556
		O	-0.224936	0.867155	2.70884
		O	-2.17041	1.55916	1.77549
		C	-2.33723	2.49369	2.86081
		H	-1.89474	3.45572	-0.31549
		H	-0.695124	5.59165	0.218313
		H	1.77675	5.603	0.383822
		H	3.09076	3.51708	0.013571
		H	-1.93198	-4.41976	0.05321
		H	-4.3897	-4.03174	-0.029185
		H	-3.75871	0.20342	0.434215
		H	-6.18981	-2.20245	-0.696031
		H	-6.21185	-2.07533	1.06191
		H	-5.99384	-0.621439	0.079673
		H	3.7732	-2.98317	-1.4636
		H	4.90622	-3.53135	-0.20549
		H	3.2048	-3.20696	0.195246
		H	4.90145	-0.213581	1.646
		H	5.44043	-1.90351	1.75113
		H	3.71955	-1.51193	1.9461
		H	6.48755	-1.61604	-0.694556
		H	5.4041	-1.08158	-1.99222
		H	5.88476	0.056782	-0.71268
		H	-3.32179	2.93749	2.71699
		H	-2.27794	1.97956	3.82226
		H	-1.55862	3.25879	2.80864
		H	0.919038	-0.525445	-1.70756
		C	-1.5003	0.760964	-1.89752
		O	-1.2932	0.088186	-2.88058
		O	-2.64507	1.43501	-1.66503
		C	-3.66951	1.26119	-2.66409
		H	-3.97275	0.211996	-2.70804
		H	-4.49974	1.88997	-2.34441
		H	-3.30416	1.57017	-3.6457
		3ga’(H-Texo)	E(opt)= -2077.886658 hartree
		C	-0.172157	0.497249	0.582268
		N	-1.33186	-0.411311	0.84675
		C	-1.15152	-1.13201	-0.48303
		C	0.173154	-0.352511	-0.698204
		C	-0.726516	-2.55986	-0.284056
		C	0.673484	-2.63312	-0.326607
		C	-1.48897	-3.69042	-0.022882
		C	-0.83562	-4.9086	0.183316
		C	0.559236	-4.97384	0.128731
		C	1.3393	-3.8413	-0.125602
		C	-0.713528	1.88073	0.279372
		C	-2.06921	2.01921	0.54936
		S	-2.72791	0.51136	1.2461
		C	-0.004148	2.95881	-0.240386
		C	-0.662704	4.16811	-0.491464
		C	-2.0347	4.27801	-0.200597
		C	-2.75358	3.20882	0.327809
		O	-3.88395	-0.004208	0.504514
		O	-2.79144	0.631862	2.70091
		C	0.081488	5.3365	-1.09097
		N	1.22366	-1.35387	-0.591972
		O	2.71372	0.28227	-0.810303
		C	4.05805	0.899397	-0.802415
		C	3.73757	2.38761	-0.938312
		C	4.75755	0.628031	0.532178
		C	4.85283	0.386579	-2.00404
		C	2.56652	-1.04699	-0.622384
		O	3.46218	-1.86299	-0.487005
		C	0.923014	0.506322	1.65139
		O	1.66316	1.44711	1.84987
		O	1.00585	-0.679149	2.25832
		C	2.10193	-0.848843	3.17872
		H	-2.56896	-3.61545	0.015855
		H	-1.4136	-5.80401	0.388364
		H	1.05783	-5.92547	0.288404
		H	2.41792	-3.8866	-0.163981
		H	1.0513	2.85195	-0.452686
		H	-2.54391	5.2176	-0.396476
		H	-3.81238	3.29309	0.54785
		H	1.16371	5.19546	-1.03026
		H	-0.169548	6.27177	-0.580639
		H	-0.179804	5.46331	-2.14831
		H	3.15097	2.57396	-1.84302
		H	4.66531	2.96314	-1.00249
		H	3.17425	2.72822	-0.065925
		H	5.00683	-0.427441	0.639685
		H	5.68092	1.21401	0.576773
		H	4.10982	0.93896	1.35576
		H	5.80772	0.917888	-2.06375
		H	4.29912	0.569725	-2.92996
		H	5.04871	-0.681908	-1.91189
		H	1.89761	-1.7814	3.70232
		H	2.15198	-0.009738	3.87526
		H	3.04007	-0.922383	2.62268
		H	0.254208	0.249188	-1.60033
		C	-2.21712	-0.827608	-1.53791
		O	-2.21151	0.193784	-2.19177
		O	-3.1327	-1.79349	-1.62922
		C	-4.28982	-1.46557	-2.42496
		H	-3.99373	-1.20417	-3.44318
		H	-4.91117	-2.35997	-2.41764
		H	-4.81102	-0.624923	-1.96197
		H-Hendo	E(opt)= -2077.880529 hartree
		S	0.591658	-0.075493	-2.02907
		N	0.309817	0.937613	-0.669805
		C	-0.611875	0.531158	1.24107
		C	0.837166	0.7368	0.738111
		C	-0.625775	-0.936129	1.62238
		C	0.662701	-1.47284	1.48373
		C	-1.67898	-1.72205	2.06946
		C	-1.43864	-3.06932	2.35712
		C	-0.155098	-3.59917	2.20024
		C	0.917564	-2.8135	1.76618
		C	-1.01283	-0.860804	-1.91657
		C	-1.81775	-0.244068	-0.971177
		C	-1.11681	0.854862	-0.217244
		C	-1.46554	-1.92486	-2.6907
		C	-2.76608	-2.3726	-2.47582
		C	-3.60733	-1.7657	-1.52377
		C	-3.12312	-0.686889	-0.776984
		O	0.6544	0.758508	-3.22797
		O	1.67742	-1.02531	-1.76784
		C	-4.99861	-2.30091	-1.28932
		N	1.5568	-0.470367	1.05188
		O	3.37491	0.479823	0.208714
		C	4.75055	0.552722	-0.322888
		C	4.77209	1.9434	-0.956677
		C	4.96095	-0.533686	-1.37961
		C	5.74387	0.449498	0.835562
		C	2.90363	-0.645932	0.767231
		O	3.52219	-1.66192	1.01776
		H	-2.66404	-1.2861	2.19256
		H	-2.24969	-3.70155	2.7042
		H	0.022419	-4.64706	2.42352
		H	1.91462	-3.21344	1.64961
		H	-0.822153	-2.39186	-3.42869
		H	-3.14377	-3.20921	-3.05688
		H	-3.75243	-0.2009	-0.036911
		H	-5.47119	-2.61079	-2.22618
		H	-4.96842	-3.17939	-0.633486
		H	-5.641	-1.55544	-0.81285
		H	4.55837	2.71112	-0.20739
		H	5.75748	2.14132	-1.38813
		H	4.02153	2.01159	-1.74898
		H	4.96673	-1.52521	-0.927218
		H	5.92046	-0.364752	-1.87866
		H	4.16012	-0.495198	-2.12116
		H	6.75997	0.607491	0.460629
		H	5.53145	1.21572	1.5874
		H	5.68902	-0.533577	1.30423
		H	1.37082	1.62634	1.05895
		C	-1.10391	1.40617	2.37222
		O	-0.398684	2.01304	3.14055
		O	-2.45292	1.33954	2.44209
		C	-3.04874	2.19258	3.43829
		H	-2.83166	3.23751	3.20385
		H	-4.12031	2.00067	3.38929
		H	-2.65774	1.95564	4.43031
		C	-1.72588	2.25359	-0.389968
		O	-1.55675	3.16556	0.389219
		O	-2.38335	2.35678	-1.5504
		C	-2.83906	3.68348	-1.8863
		H	-1.98836	4.36482	-1.95913
		H	-3.33846	3.58393	-2.84878
		H	-3.52929	4.05237	-1.12381
		H-Tendo	E(opt)= -2077.877972 hartree
		C	0.871855	0.769583	0.937377
		N	2.14944	0.36051	0.261648
		C	1.61013	-1.0087	-0.056881
		C	0.42699	-0.740374	0.900524
		C	0.916179	-1.31461	-1.37063
		C	-0.475985	-1.3448	-1.18282
		C	1.47969	-1.61057	-2.60486
		C	0.631855	-1.90679	-3.67515
		C	-0.752496	-1.91342	-3.48873
		C	-1.33015	-1.63857	-2.24487
		C	0.129135	1.71705	0.018656
		C	0.879363	2.12259	-1.07939
		S	2.55893	1.51246	-0.950173
		C	-1.17486	2.18253	0.172693
		C	-1.7262	3.02797	-0.797534
		C	-0.947195	3.40521	-1.90667
		C	0.367601	2.97031	-2.055
		O	3.02265	0.842714	-2.16444
		O	3.38204	2.53671	-0.31058
		C	-3.14743	3.5211	-0.670644
		N	-0.784241	-1.05537	0.169523
		O	-3.02633	-1.23928	0.056647
		C	-4.41001	-1.12025	0.559292
		C	-5.23116	-1.57763	-0.646373
		C	-4.71178	0.339196	0.90493
		C	-4.6083	-2.05971	1.75003
		C	-1.98254	-0.901215	0.82784
		O	-2.02455	-0.498644	1.98278
		C	1.04753	1.32913	2.34925
		O	0.490075	2.31387	2.77587
		O	1.86607	0.541845	3.06542
		C	2.08572	0.963811	4.42499
		H	2.55594	-1.58333	-2.7206
		H	1.05076	-2.1274	-4.6514
		H	-1.40499	-2.14249	-4.32635
		H	-2.40078	-1.65823	-2.107
		H	-1.74762	1.88735	1.04437
		H	-1.37959	4.05996	-2.65841
		H	0.972667	3.27394	-2.90257
		H	-3.53587	3.36642	0.338852
		H	-3.21943	4.58812	-0.903894
		H	-3.8092	2.99321	-1.36832
		H	-4.96464	-2.60068	-0.926077
		H	-6.29738	-1.54889	-0.405143
		H	-5.05126	-0.923353	-1.50442
		H	-4.13045	0.666046	1.76704
		H	-5.77632	0.446047	1.13454
		H	-4.47818	0.982068	0.051784
		H	-5.6628	-2.05814	2.04267
		H	-4.33	-3.08124	1.4743
		H	-4.00412	-1.74327	2.60012
		H	2.53562	1.95921	4.44319
		H	1.14057	0.989268	4.97323
		H	2.7639	0.227077	4.85378
		H	0.458011	-1.21935	1.87432
		C	2.6483	-2.06806	0.266033
		O	3.78453	-2.03856	-0.142217
		O	2.11718	-3.05741	1.0087
		C	3.01256	-4.14977	1.29621
		H	2.43427	-4.85478	1.89224
		H	3.35392	-4.61498	0.368101
		H	3.88177	-3.79179	1.85313
		TS1’’C3-N1	E(opt)= -2077.796777 hartree
		S	1.44279	-1.8974	-0.500701
		N	0.459441	-0.523021	-0.242179
		C	-0.263821	1.09395	2.00131
		C	-0.613334	-0.239356	1.59771
		C	-1.32628	1.94213	1.67149
		C	-2.3412	1.14677	1.05049
		C	-1.50797	3.33493	1.83101
		C	-2.68565	3.90318	1.3813
		C	-3.67979	3.09967	0.782327
		C	-3.52722	1.72094	0.610937
		C	2.95826	-0.949543	-0.571961
		C	2.63098	0.41842	-0.632936
		C	1.19648	0.612377	-0.517151
		C	4.25538	-1.41854	-0.678078
		C	5.27707	-0.478329	-0.827793
		C	4.99501	0.901354	-0.900896
		C	3.67446	1.34587	-0.813645
		O	1.42616	-2.82689	0.63249
		O	1.13312	-2.42804	-1.83551
		C	6.1287	1.88609	-1.06282
		N	-1.90835	-0.195588	1.05622
		O	-3.34318	-0.827276	-0.577126
		C	-3.52669	-1.42296	-1.93191
		C	-4.5987	-0.513624	-2.52972
		C	-2.20757	-1.30503	-2.69897
		C	-4.02053	-2.86234	-1.80009
		C	-2.32035	-1.23732	0.172425
		O	-1.76085	-2.3023	0.137357
		C	0.440293	1.80478	-0.900238
		O	-0.727424	1.80319	-1.26229
		O	1.17705	2.94886	-0.815999
		C	0.493503	4.13253	-1.25843
		H	-0.730521	3.93172	2.29707
		H	-2.85545	4.96918	1.49263
		H	-4.59971	3.56599	0.443012
		H	-4.29847	1.12563	0.146751
		H	4.46767	-2.48208	-0.641414
		H	6.30839	-0.81349	-0.895442
		H	3.44541	2.40238	-0.871374
		H	6.75572	1.62774	-1.92309
		H	6.7783	1.88676	-0.179742
		H	5.75918	2.9045	-1.20734
		H	-5.51196	-0.545016	-1.92745
		H	-4.84182	-0.844963	-3.5431
		H	-4.24024	0.518413	-2.57593
		H	-1.44198	-1.97669	-2.30854
		H	-2.38426	-1.55262	-3.75034
		H	-1.82862	-0.281059	-2.63178
		H	-4.25877	-3.25297	-2.79458
		H	-4.92728	-2.9003	-1.1886
		H	-3.25764	-3.49301	-1.34476
		H	1.20569	4.94807	-1.12978
		H	-0.404118	4.30354	-0.658801
		H	0.201061	4.04147	-2.30813
		C	-0.147303	-1.386	2.45306
		O	-0.849341	-2.28388	2.84513
		O	1.1241	-1.1576	2.8307
		C	1.71799	-2.20895	3.61545
		H	1.75469	-3.12242	3.02057
		H	2.72287	-1.86079	3.8527
		H	1.13942	-2.37822	4.52692
		H	0.652629	1.3324	2.51816
		TS1’’C2-C4	E(opt)= -2077.786307 hartree
		S	0.054948	0.452591	2.33867
		N	-0.822557	1.59374	1.45727
		C	-0.902954	1.11011	-1.22874
		C	-0.07834	-0.073561	-1.40857
		C	0.052185	2.21233	-1.09862
		C	1.34042	1.6579	-0.953545
		C	-0.142447	3.58803	-1.01692
		C	0.971358	4.40372	-0.802424
		C	2.24221	3.84158	-0.651518
		C	2.45098	2.45821	-0.719083
		C	-0.877355	-0.953708	1.77433
		C	-1.91013	-0.511037	0.943547
		C	-1.79106	0.951343	0.663687
		C	-0.681886	-2.28796	2.10041
		C	-1.57893	-3.21635	1.58051
		C	-2.64767	-2.81207	0.76023
		C	-2.8052	-1.45926	0.439516
		O	1.44182	0.441577	1.84386
		O	-0.161234	0.693181	3.7689
		C	-3.62016	-3.84024	0.232793
		N	1.23281	0.242297	-1.09939
		O	3.38504	-0.273877	-0.664697
		C	4.50154	-1.02758	-0.039129
		C	5.67935	-0.073285	-0.23108
		C	4.21201	-1.25215	1.44586
		C	4.7097	-2.3318	-0.809255
		C	2.14251	-0.742797	-0.596615
		O	1.76706	-1.81445	-0.191999
		C	-2.94423	1.83914	0.331642
		O	-2.95511	3.0457	0.455781
		O	-3.95614	1.1451	-0.250996
		C	-5.07464	1.94679	-0.670535
		H	-1.14215	4.0015	-1.07829
		H	0.846698	5.47969	-0.738626
		H	3.09605	4.48891	-0.476616
		H	3.43511	2.03054	-0.603296
		H	0.144921	-2.5919	2.73257
		H	-1.45183	-4.27076	1.80851
		H	-3.60398	-1.14564	-0.217468
		H	-3.09523	-4.70706	-0.182204
		H	-4.26034	-3.42347	-0.549113
		H	-4.27139	-4.21069	1.03332
		H	5.81824	0.159181	-1.29063
		H	6.59554	-0.534942	0.147376
		H	5.51274	0.859477	0.315526
		H	3.40592	-1.97094	1.58814
		H	5.11741	-1.63242	1.92908
		H	3.91975	-0.313847	1.92228
		H	5.58898	-2.84931	-0.413321
		H	4.8791	-2.12468	-1.86996
		H	3.8412	-2.98323	-0.710269
		H	-5.78418	1.24952	-1.11539
		H	-4.7586	2.6955	-1.40158
		H	-5.52202	2.45906	0.184614
		C	-0.457592	-1.28622	-2.12161
		O	0.294206	-2.14073	-2.54998
		O	-1.80793	-1.30464	-2.3208
		C	-2.29301	-2.47378	-2.99281
		H	-3.37112	-2.33743	-3.08071
		H	-1.83538	-2.57414	-3.98047
		H	-2.06722	-3.37002	-2.40848
		H	-1.83074	1.18441	-1.78197
		TS1’’C4-N1	E(opt)= -2077.808484 hartree
		C	1.42718	0.277193	1.07936
		N	1.45992	1.59962	0.62205
		C	-0.017432	1.71688	-1.17628
		C	-0.450531	0.3714	-1.23991
		C	-1.12536	2.48074	-0.680952
		C	-2.19283	1.58689	-0.435298
		C	-1.27295	3.84361	-0.405914
		C	-2.48892	4.28966	0.107509
		C	-3.53657	3.38756	0.343609
		C	-3.40903	2.01836	0.07788
		C	2.60084	-0.512589	0.819018
		C	3.59408	0.239476	0.156265
		S	3.01717	1.91908	0.003069
		C	2.85779	-1.87479	1.09026
		C	4.06341	-2.44357	0.687666
		C	5.03269	-1.65069	0.028143
		C	4.80881	-0.296835	-0.232003
		O	2.93831	2.34817	-1.40509
		O	3.73507	2.79284	0.939993
		C	4.35425	-3.90132	0.9522
		N	-1.74725	0.285066	-0.780623
		O	-3.66659	-0.857793	-0.504623
		C	-4.54049	-1.9997	-0.12145
		C	-5.93262	-1.45753	-0.438739
		C	-4.19618	-3.20246	-1.00002
		C	-4.38639	-2.29379	1.37129
		C	-2.34696	-0.940967	-0.35125
		O	-1.6989	-1.85692	0.087575
		C	0.315793	-0.200949	1.89771
		O	0.290403	-1.27987	2.47322
		O	-0.698246	0.700978	1.9778
		C	-1.77861	0.31239	2.83461
		H	-0.445453	4.52466	-0.573651
		H	-2.62773	5.34206	0.33188
		H	-4.47753	3.7567	0.74003
		H	-4.22521	1.33067	0.249919
		H	2.10421	-2.45804	1.60381
		H	5.96983	-2.10713	-0.278587
		H	5.5553	0.313387	-0.729957
		H	3.50646	-4.39848	1.42929
		H	5.22536	-4.01408	1.6078
		H	4.58153	-4.43413	0.02185
		H	-6.15643	-0.578773	0.173383
		H	-6.6841	-2.22373	-0.229668
		H	-6.00435	-1.17568	-1.49241
		H	-3.18741	-3.56231	-0.797205
		H	-4.9072	-4.00944	-0.799108
		H	-4.26945	-2.93203	-2.05706
		H	-5.13725	-3.03163	1.66928
		H	-4.55221	-1.38449	1.95697
		H	-3.39692	-2.69039	1.59875
		H	-2.54038	1.08197	2.70671
		H	-1.44832	0.27025	3.87656
		H	-2.16278	-0.670418	2.55174
		C	0.227262	-0.746461	-1.92803
		O	-0.324197	-1.73466	-2.36738
		O	1.53795	-0.474171	-2.04575
		C	2.33362	-1.48319	-2.69038
		H	3.34491	-1.08193	-2.7016
		H	2.29687	-2.4107	-2.11395
		H	1.96855	-1.66935	-3.70323
		H	0.850544	2.09052	-1.69823
		TS1’’C2-C3	E(opt)= -2077.793731 hartree
		C	0.98848	-0.420421	-0.799568
		N	1.5211	-1.7195	-0.950115
		C	-0.089111	-2.14587	1.06097
		C	-0.072303	-0.688543	0.909245
		C	-1.38761	-2.60761	0.801103
		C	-2.23426	-1.47945	0.574468
		C	-1.9224	-3.91051	0.744753
		C	-3.2738	-4.06877	0.46427
		C	-4.08963	-2.94842	0.246454
		C	-3.58319	-1.63831	0.299132
		C	2.04225	0.628725	-0.64322
		C	3.31826	0.073289	-0.527792
		S	3.20492	-1.69737	-0.687641
		C	1.89406	2.01176	-0.54035
		C	3.02134	2.81527	-0.318256
		C	4.28955	2.22006	-0.20116
		C	4.45334	0.837945	-0.308565
		O	3.50959	-2.39265	0.570178
		O	3.85249	-2.1551	-1.92137
		C	2.86529	4.31412	-0.227619
		N	-1.43224	-0.312467	0.693511
		O	-3.09523	1.14788	0.273082
		C	-3.68458	2.46722	-0.061007
		C	-5.14358	2.10279	-0.334173
		C	-3.56323	3.39753	1.1462
		C	-3.0135	3.02948	-1.31532
		C	-1.78753	1.03476	0.522346
		O	-0.976209	1.93215	0.582598
		C	-0.141122	-0.136598	-1.75984
		O	-0.441475	0.971097	-2.15798
		O	-0.81564	-1.2537	-2.07238
		C	-1.99734	-1.05412	-2.86715
		H	-1.27564	-4.76579	0.909839
		H	-3.70343	-5.0641	0.412644
		H	-5.14496	-3.0891	0.034006
		H	-4.22903	-0.78913	0.138627
		H	0.908304	2.44885	-0.612434
		H	5.15783	2.84846	-0.02369
		H	5.43173	0.376804	-0.223066
		H	1.91455	4.58373	0.241005
		H	2.87665	4.7657	-1.22706
		H	3.67536	4.7706	0.348325
		H	-5.21575	1.40784	-1.17607
		H	-5.7123	3.00363	-0.580239
		H	-5.59555	1.63626	0.545831
		H	-2.51929	3.62798	1.35749
		H	-4.09844	4.32941	0.93928
		H	-4.00998	2.93234	2.02974
		H	-3.57041	3.90855	-1.65404
		H	-3.01346	2.28451	-2.11515
		H	-1.98096	3.31458	-1.12053
		H	-2.40043	-2.05087	-3.03941
		H	-1.74859	-0.561776	-3.80994
		H	-2.71911	-0.443265	-2.31792
		C	0.666264	0.035165	2.02595
		O	0.156017	0.75508	2.84964
		O	1.94253	-0.36054	2.02237
		C	2.80432	0.206223	3.02289
		H	3.75604	-0.306519	2.89548
		H	2.91528	1.27969	2.84944
		H	2.3937	0.03792	4.02091
		H	0.790614	-2.7126	1.32366
